# Supplementary material for: Medical specialist distributions in Ecuador: a geographical and temporal analysis of data from 2000 to 2017
Source: BMC Health Serv Res. 2022 May 19;22:671. doi: 10.1186/s12913-022-08056-5 (PMC9118719; doi:10.1186/s12913-022-08056-5)
Supplement: Supplementary file 1 — Additional file 1: SupplementaryTable ST1. Estimated number of medical specialists and doctors in training,period 2000 - 2017. Supplementary Table ST2. Rates of medical specialists per 100,000 population, period 2000 – 2017. [file 12913_2022_8056_MOESM1_ESM.odt]

SUPLEMENTARY TABLES 
Supplementary Table ST1. Estimated number of medical specialists and doctors in training, period 2000 - 2017.

Specialities 
2000
2001
2002
2003
2004
2005
2006
2007
2008
2009
2010
2011
2012
2013
2014
2015
2016
2017
Medical group
Internal Medicine
 -
-
-
-
-
-
331
399
364
491
512
548
655
744
753
792
887
886

Cardiology
188
212
273
299
344
347
338
377
338
344
336
339
382
402
373
408
479
504

Neurology
159
110
171
172
159
149
207
221
188
198
187
192
222
233
199
215
232
220

Psychiatry
153
153
149
143
158
166
157
188
143
146
160
155
171
170
203
214
234
247

Haematology
42
48
55
53
58
61
64
69
59
59
76
65
75
81
73
82
96
102

Intensive Care Medicine
107
144
130
157
151
163
165
179
177
220
205
212
253
283
262
334
396
439

Nephrology
53
63
66
79
71
75
75
80
63
74
86
88
108
115
122
148
218
248

Pulmonology
70
75
87
85
91
96
115
116
98
107
111
114
123
127
120
121
129
140

Gastroenterology
141
151
162
180
183
184
191
206
191
208
216
229
251
279
271
293
315
341

Geriatric Medicine
12
15
16
17
23
20
38
31
32
34
37
31
42
56
61
64
70
75

Medical Oncology 
71
77
78
79
83
116
101
102
100
105
95
106
124
108
109
141
146
173

Dermatology
- 
-
-
-
-
-
149
171
143
152
166
164
204
221
214
220
442
298

Infectiology
- 
-
-
-
-
-
45
35
34
27
37
39
41
38
44
49
58
66

Endocrinology
- 
-
-
-
-
-
70
79
72
76
77
79
98
97
111
118
148
166

Allergology
- 
-
-
-
-
-
28
33
37
31
38
28
33
29
34
37
39
47

Diabetology
- 
-
-
-
-
-
32
39
50
41
53
53
56
48
38
45
41
36

Paediatrics
764
791
800
845
946
933
882
979
879
950
1030
1099
1311
1317
1356
1419
1848
1980

Neonatology
107
119
132
121
145
150
134
191
129
167
161
179
222
269
182
197
244
250

Obstetrics & Gynaecology
872
964
964
941
1058
1075
1105
1199
1006
1092
1115
1215
1354
1387
1508
1711
1916
2076

Community & Family Medicine
- 
-
-
-
-
-
28
56
63
88
127
147
178
169
341
683
901
1454

Nutrition
- 
-
-
-
-
-
- 
-
-
-
-
-
- 
-
-
-
30
54

Rheumatology
- 
-
-
-
-
-
- 
-
-
-
-
-
- 
-
-
-
58
67

Emergency Medicine 
- 
-
-
-
-
-
- 
-
-
-
-
-
- 
-
-
-
-
580

Critical Care
- 
-
-
-
-
-
- 
-
-
-
-
-
- 
-
-
-
-
15

Sport and Exercise Medicine
- 
-
-
-
-
-
- 
-
-
-
-
-
- 
-
-
-
-
9

Occupational Medicine
- 
-
-
-
-
-
- 
-
-
-
-
-
- 
-
-
-
-
239

Physiatry
- 
-
-
-
-
-
- 
-
-
-
-
-
- 
-
-
-
167
219

TOTAL
2737
2921
3083
3170
3471
3533
4256
4749
4165
4609
4822
5081
5900
6173
6375
7290
9092
10929


Supplementary Table 1 ST1. Continuation 

Specialities
2000
2001
2002
2003
2004
2005
2006
2007
2008
2009
2010
2011
2012
2013
2014
2015
2016
2017
Surgical group 
Surgery-General
793
897
827
812
916
986
919
1026
921
951
970
993
1090
1115
1058
1036
1138
1230

Plastic Surgery
106
130
130
127
151
146
193
211
190
188
195
185
218
208
185
188
230
264

Anaesthesiology
521
563
565
570
609
647
675
773
749
827
868
905
1012
1063
1041
1132
1305
1410

Traumatology
361
406
410
394
458
451
444
475
448
480
520
504
580
569
585
623
725
604

Ophthalmology/Otorhinolaryngology
332
345
344
333
354
388
414
435
387
391
415
403
458
462
443
513
613
597

Urology
155
191
241
215
226
242
215
241
214
237
233
233
261
265
257
268
320
338

Proctology
- 
-
-
-
-
-
- 
-
-
-
-
-
- 
-
-
-
- 
38

Vascular Surgery
- 
-
-
-
-
-
- 
-
-
-
-
-
- 
-
-
-
124
162

Neurosurgery
- 
-
-
-
-
-
- 
-
-
-
-
-
- 
-
-
-
146
170

Paediatric Surgery
- 
-
-
-
-
-
- 
-
-
-
-
-
- 
-
-
-
- 
136

Thoracic Surgery
- 
-
-
-
-
-
- 
-
-
-
-
-
- 
-
-
-
40
136

TOTAL
2268
2533
2517
2450
2714
2860
2860
3162
2909
3074
3202
3223
3619
3681
3569
3760
4640
5082
Diagnostic
group

Pathology
- 
-
-
-
-
-
- 
-
159
184
212
228
286
260
268
275
281
312

Radiology-Diagnostic
- 
-
-
-
-
-
- 
-
199
267
294
310
398
351
383
437
478
455

Imageology
- 
-
-
-
-
-
- 
-
- 
-
-
-
-
-
- 
-
-
398

Nuclear Medicine
- 
-
-
-
-
-
- 
-
- 
-
-
-
-
-
- 
-
-
12

TOTAL
- 
-
-
-
-
-
- 
-
358
451
506
538
684
611
650
713
759
1176
Other specialities 
Immunology
- 
-
-
-
-
-
- 
-
- 
-
-
-
-
-
- 
-
-
6

Medical Genetics
- 
-
-
-
-
-
- 
-
- 
-
-
-
-
-
- 
-
-
27

Epidemiology
- 
-
-
-
-
-
18
26
26
45
46
50
64
88
50
51
56
79

Public Health
- 
-
-
-
-
-
24
50
44
43
41
29
41
40
25
29
24
15

TOTAL
- 
-
-
-
-
-
41
76
71
88
87
79
106
128
76
80
80
126
Physician in training
Training in specialisation 
- 
-
-
-
-
-
- 
-
516
729
732
574
776
1125
1226
1620
2213
1531

Medical Residents
2083
2059
2027
1980
2292
2268
2303
2371
2134
2620
2937
3389
4048
4058
4591
4556
4411
4609

Year of rural medicine 
908
865
1066
945
1253
1472
1699
1729
1795
1976
1949
1995
2479
3260
2854
2977
3851
4149

TOTAL
2992
2924
3093
2925
3545
3740
4002
4099
4445
5324
5618
5958
7303
8443
8670
9154
10475
10289


Supplementary Table ST2. Rates of  medical specialists per 100,000  population, period 2000 – 2017.
Grupo
Especialidades 
2000
2001
2002
2003
2004
2005
2006
2007
2008
2009
2010
2011
2012
2013
2014
2015
2016
2017
Medical group
Internal Medicine
 
 
 
 
 
 
2.37
2.8
2.51
3.33
3.41
3.59
4.22
4.72
4.7
4.87
5.36
5.28

Cardiology
1.5
1.66
2.08
2.25
2.54
2.53
2.42
2.65
2.34
2.33
2.24
2.22
2.46
2.55
2.33
2.5
2.9
3.0

Neurology
1.27
0.86
1.31
1.29
1.17
1.08
1.48
1.55
1.3
1.34
1.24
1.26
1.43
1.48
1.24
1.32
1.4
1.31

Psychiatry
1.22
1.2
1.14
1.07
1.17
1.21
1.12
1.32
0.99
0.99
1.07
1.02
1.1
1.08
1.27
1.31
1.42
1.47

Haematology
0.33
0.37
0.42
0.4
0.43
0.44
0.46
0.49
0.41
0.4
0.5
0.42
0.48
0.52
0.46
0.51
0.58
0.61

Intensive Care Medicine
0.85
1.12
0.99
1.18
1.11
1.19
1.18
1.26
1.22
1.49
1.36
1.39
1.63
1.79
1.63
2.05
2.4
2.61

Nephrology
0.42
0.49
0.51
0.59
0.53
0.55
0.54
0.56
0.44
0.5
0.57
0.57
0.69
0.73
0.76
0.91
1.32
1.48

Pulmonology
0.56
0.58
0.66
0.64
0.67
0.7
0.82
0.81
0.68
0.72
0.74
0.74
0.79
0.81
0.75
0.74
0.78
0.83

Gastroenterology
1.12
1.18
1.24
1.35
1.35
1.34
1.37
1.45
1.32
1.41
1.44
1.50
1.62
1.77
1.69
1.80
1.91
2.03

Geriatric Medicine
0.1
0.12
0.12
0.12
0.17
0.15
0.27
0.22
0.22
0.23
0.24
0.21
0.27
0.36
0.38
0.39
0.42
0.45

Medical Oncology 
0.56
0.6
0.6
0.59
0.61
0.85
0.72
0.72
0.69
0.71
0.63
0.69
0.8
0.68
0.68
0.86
0.88
1.03

Dermatology
- 
-
-
-
-
-
1.07
1.2
0.99
1.03
1.1
1.07
1.31
1.4
1.34
1.35
2.68
1.78

Infectiology
- 
-
-
-
-
-
0.32
0.25
0.24
0.18
0.25
0.26
0.27
0.24
0.28
0.30
0.35
0.40

Endocrinology
- 
-
-
-
-
-
0.50
0.55
0.50
0.52
0.51
0.52
0.63
0.61
0.69
0.72
0.89
0.99

Allergology
- 
-
-
-
-
-
0.20
0.23
0.26
0.21
0.25
0.18
0.21
0.18
0.21
0.23
0.24
0.28

Diabetology
- 
-
-
-
-
-
0.23
0.28
0.34
0.28
0.35
0.35
0.36
0.31
0.24
0.28
0.25
0.22

Paediatrics
6.10
6.17
6.11
6.34
6.98
6.80
6.32
6.89
6.07
6.44
6.86
7.20
8.45
8.35
8.46
8.72
11.2
11.80

Neonatology
0.85
0.93
1.01
0.91
1.07
1.09
0.96
1.34
0.89
1.14
1.08
1.17
1.43
1.71
1.14
1.21
1.47
1.49

Obstetrics & Gynaecology
6.96
7.52
7.36
7.06
7.81
7.83
7.91
8.39
6.95
7.41
7.43
7.96
8.72
8.79
9.41
10.5
11.6
12.37

Community & Family Medicine
- 
-
-
-
-
-
0.20
0.39
0.43
0.60
0.84
0.96
1.14
1.07
2.13
4.20
5.45
8.67

Nutrition
- 
-
-
-
-
-
- 
-
-
-
-
-
- 
-
-
-
0.18
0.32

Rheumatology
- 
-
-
-
-
-
- 
-
-
-
-
-
- 
-
-
-
0.35
0.40

Emergency Medicine 
- 
-
-
-
-
-
- 
-
-
-
-
-
- 
-
-
-
- 
3.46

Critical Care
- 
-
-
-
-
-
- 
-
-
-
-
-
- 
-
-
-
- 
0.09

Sport and Exercise Medicine
- 
-
-
-
-
-
- 
-
-
-
-
-
- 
-
-
-
- 
0.05

Occupational Medicine
- 
-
-
-
-
-
- 
-
-
-
-
-
- 
-
-
-
- 
1.43

Physiatry
- 
-
-
-
-
-
- 
-
-
-
-
-
- 
-
-
-
1.01
1.30


Tabla Suplementaria TS2. Continuación
Grupos
Especialidades
2000
2001
2002
2003
2004
2005
2006
2007
2008
2009
2010
2011
2012
2013
2014
2015
2016
2017
Surgical Group
Surgery-General
6.33
7.00
6.32
6.10
6.76
7.18
6.58
7.22
6.36
6.45
6.46
6.51
7.02
7.07
6.60
6.36
6.89
7.33

Plastic Surgery
0.84
1.02
0.99
0.95
1.11
1.07
1.38
1.49
1.31
1.28
1.3
1.21
1.4
1.32
1.16
1.16
1.39
1.57

Anaesthesiology
4.16
4.40
4.31
4.28
4.49
4.71
4.84
5.44
5.17
5.61
5.78
5.93
6.52
6.74
6.49
6.95
7.89
8.4

Traumatology
2.88
3.17
3.13
2.96
3.38
3.28
3.18
3.34
3.10
3.26
3.47
3.30
3.74
3.61
3.65
3.83
4.39
3.6

Ophthalmology/Otorhinolaryngolo
2.65
2.70
2.63
2.50
2.62
2.83
2.96
3.06
2.68
2.65
2.76
2.64
2.95
2.93
2.76
3.15
3.71
3.56

Urology
1.24
1.49
1.84
1.61
1.67
1.77
1.54
1.7
1.48
1.61
1.55
1.53
1.68
1.68
1.6
1.65
1.94
2.01

Proctology
-
-
-
-
-
-
-
-
-
-
-
-
-
-
-
-
-
0.23

Vascular Surgery
-
-
-
-
-
-
-
-
-
-
-
-
-
-
-
-
0.75
0.96

Neurosurgery
-
-
-
-
-
-
-
-
-
-
-
-
-
-
-
-
0.88
1.01

Paediatric Surgery
-
-
-
-
-
-
-
-
-
-
-
-
-
-
-
-
-
0.81

Thoracic Surgery
-
-
-
-
-
-
-
-
-
-
-
-
-
-
-
-
0.24
0.81
Diagnostic
group
Pathology
-
-
-
-
-
-
-
-
1.10
1.25
1.41
1.49
1.84
1.65
1.67
1.69
1.70
1.86

Radiology-Diagnostic
-
-
-
-
-
-
-
-
1.38
1.81
1.96
2.03
2.57
2.22
2.39
2.69
2.89
2.71

Imageology
-
-
-
-
-
-
-
-
-
-
-
-
-
-
-
-
-
2.37

Nuclear Medicine
-
-
-
-
-
-
-
-
-
-
-
-
-
-
-
-
-
0.07
Other specialities 
Immunology
-
-
-
-
-
-
-
-
-
-
-
-
-
-
-
-
-
0.04

Medical Genetics
-
-
-
-
-
-
-
-
-
-
-
-
-
-
-
-
-
0.16

Epidemiology
-
-
-
-
-
-
0.13 
0.18 
 0.18
 0.31
 0.30
0.33 
 0.41
 0.56
0.31 
 0.31
 0.34
0.47

Public Health
-
-
-
-
-
-
 0.17
 0.35
 0.31
 0.29
 0.27
 0.19
0.27 
0.25 
0.16 
 0.18
 0.15
0.09
